# Supplementary material for: Prunin Laurate Derived from Natural Substances Shows Antibacterial Activity against the Periodontal Pathogen Porphyromonas gingivalis
Source: Foods. 2024 Jun 18;13(12):1917. doi: 10.3390/foods13121917 (PMC11202431; doi:10.3390/foods13121917)
Supplement: Supplementary file 1 [file foods-13-01917-s001.zip]

Archive with 1 entries (1 files):
- foods-2960490-supplementary.pdf
